# Supplementary material for: Pseudotyped Bat Coronavirus RaTG13 is efficiently neutralised by convalescent sera from SARS-CoV-2 infected patients
Source: Commun Biol. 2022 May 3;5:409. doi: 10.1038/s42003-022-03325-9 (PMC9065041; doi:10.1038/s42003-022-03325-9)
Supplement: Supplementary file 4 — Supplementary Data 1 [file 42003_2022_3325_MOESM4_ESM.xlsx]

## Sheet: Figure 1
	Figure 1 A
	Sample Name	SARS-CoV-2	RaTG13
	20/150	3782.23	3131.49
	20/148	325.923	1157.68
	20/144	116.857	242.474
	20/140	60.0011	97.1618
	20/142	1	1
	Figure 1 B
	SARS-CoV-2	RaTG13	B.1.351	SARS-CoV-1	WIV16
	900.79	1097.46	381.162	27.325	86.9194
	2572.8	2800.69	1213.88	56.6667	310.019
	1486.59	2774.2	160.976	13.6779	81.2157
	3268.25	2619.18	493.821	34.5148	177.815
	330.921	653.933	83.1798	1	150.7
	478.683	252.104	1	1	59.5994
	778.235	2738.55	88.2582	1	62.355
	710.095	620.615	187.977	1.49079e-07	201.442
	2536.28	2836.33	323.113	12.8887	76.4347
	1634.41	1503.96	343.776	25.7032	111.892
	1499.6	4048.7	280.432	37.9369	195.899
	229.691	1145.82	1	25.1737	100.829
	1367.21	3369.58	573.679	10.9555	502.646
	2194.01	3733.35	436.266	3.01895	132.504
	1574.18	2469.03	438.552	1	86.6966
	1294.09	2677.64	737.471	66.4013	93.5349
	2694.7	17619.9	957.12	3.45929	452.851
	1900.99	3303.88	646.371	107.006	381.925
	916.702	2293.43	333.833	54.1579	65.4097
	2383.25	3863.16	1132.27	100.508	430.839
	87.4686	880.263	1	29.413	41.6685
	495.693	2830.72	33.6308	1.79314	173.663
	158.901	959.894	194.399	175.385	301.889
	739.959	2165.33	139.232	2.83778	1
	246.014	1111.27	33.0135	1	1
	Figure 1 C
	SARS-CoV-2	RaTG13
	7501.3	25210.2
	5682.62	5958.32
	10657.7	38749.8
	4342.36	6409.92
	61.0124	275.829
	75.004	201.157
	336.94	953.422
	28.2594	64.0936
	44.9501	407.86
	28.4231	215.917
	77.5265	308.809
	199.175	727.506
	661.134	865.952
	5673.81	10301
	46.9171	181.107
	359.602	95.5791
	336.007	365.428
	17328.2	7071.93
	7339.46	20186.7
	53.8383	99.8546
	36.9315	104.28
	Figure 1 D
	Naïve	Naïve	Reinfected	Reinfected
	SARS-CoV-2	RaTG13	SARS-CoV-2	RaTG13
	61.0124	275.829	7501.3	25210.2
	75.004	201.157	5682.62	5958.32
	336.94	953.422	10657.7	38749.8
	28.2594	64.0936	4342.36	6409.92
	44.9501	407.86	5673.81	10301
	28.4231	215.917	359.602	95.5791
	77.5265	308.809	336.007	365.428
	199.175	727.506	17328.2	7071.93
	661.134	865.952	7339.46	20186.7
	46.9171	181.107	36.9315	104.28
	53.8383	99.8546

## Sheet: Figure 2
	Figure 2 C
	SARS-CoV-2	RaTG13	SARS-CoV-2 Chimera	RaTG13 Chimera
	931.63	1126.5	2066.06	851.346
	3151	4687.33	5652.85	4702.45
	855.682	2073.1	4098.63	2629.45
	2584.59	4238	4996.86	4736.42
	339.832	1544.66	803.306	906.388
	295.323	283.592	1128.59	422.137
	551.132	1969.74	1123.72	1044.14
	454.471	1516.93	771.903	673.639
	2570.37	3360.03	7076.35	3185.37
	1450.26	4836.07	2626.82	2274.82
	1032.75	4348.87	2747.55	1837.46
	103.357	492.755	189.43	384.22
	1165.49	3101.64	2448.65	2708.49
	1641.04	2758.57	2141.02	2288.86
	1958.76	2345.39	1834.54	1998.56
	1952.46	2826.05	3035.84	1634.52
	4137.99	6446.23	4572.39	5343.91
	2149.49	9292.59	2014.91	3091.34
	1133.02	1515.08	970.356	1082.78
	3450.89	9347.93	2577.77	3595.94
	75.5608	140.751	82.9528	459.126
	192.867	743.516	317.904	1034.77
	148.859	160.336	78.6452	227.527
	406.507	1008.56	394.334	981.84
	181.972	592.156	280.698	767.628
	5477.81	20088.2	5896.06	12363
	Figure 2 D
	K439N	F449Y	T484E	L486F	Y493Q	Y498Q*	D501N	H505Y	RaTG13		*unable to rescue PV
	0.870338	-0.224385	0.116358	-0.087445	0.165232		0.135484	-0.510914	0
	2.23379	1.16883	0.795836	0.014645	0.990379		0.604789	-0.129662	0
	0.917363	0.014454	0.014133	-0.128792	-0.035155		-0.263295	-0.53779	0
	0.947398	-0.0508818	0.091644	0.00522432	0.0379928		0.0211853	-0.460964	0
	Figure 2 E
	N439K	Y449F	E484T	F486L	Q493Y	Q498Y	N501D	Y505H	SARS-CoV-2
	-0.152428	0.876316	-0.231858	0.507432	1.55909	0.903246	3.33583	-0.648865	0
	-0.629007	0.144307	-0.551337	-0.06429	0.407204	0.403938	1.86354	-0.460054	0
	-0.346404	0.349539	-0.301368	0.441603	0.596678	0.05592	2.6043	-0.415269	0
	-0.278093	0.11138	0.210641	0.567669	2.36671	0.688633	3.89139	-0.321729	0
	Figure 2 F
	SARS2	SARS-2 E484K
	369.212	30.4059
	362.962	52.277
	2956.2	667.521
	1007.31	265.431
	6203.44	1700.24
	3256.13	1373.81
	2263.81	560.022
	5515.36	1803.32
	12845.7	1890.29
	6090.53	1296.74
	1230.18	271.117
	5381.11	447.262
	5310.39	1223.14
	2660.61	238.729
	6576.8	527.566
	1096.55	252.284
	1794.3	251.479
	691.699	235.513
	4387.48	928.174
	673.77	37.8874
	Figure 2 G
	RaTG13	RaTG13 T484K	RaTG13 T403R
	139.292	298.925	113.868
	342.595	445.81	145.558
	4278.19	5400	1635.38
	1772.12	2285.7	1099.47
	5572.38	18276.7	2922.95
	11659	6865.74	3238.94
	3076.39	2791.55	1032.27
	7095.05	9708.04	4492.47
	14582.4	10478.9	5073.56
	6646.78	7022.58	6099.34
	3613.8	5017.39	2613.13
	2662.34	3571.09	2398.88
	3376.53	4053.79	2718.66
	982.146	1287.79	1233.26
	5951.54	5414.61	3965.66
	2300.74	2276.53	1104.11
	2662.48	3392.76	2158.32
	1084.5	866.955	403.044
	3399.87	6119.61	1146.79
	708.736	668.422	309.475
